# Supplementary material for: Analysis of the Factorial Structure and Reliability of the Social Determinants of Mental Health Questionnaire for Young Adults (SDMH)
Source: Eur J Investig Health Psychol Educ. 2025 Feb 2;15(2):18. doi: 10.3390/ejihpe15020018 (PMC11854730; doi:10.3390/ejihpe15020018)
Supplement: Supplementary file 1 [file ejihpe-15-00018-s001.zip]

Archive with 1 entries (1 files):
- ejihpe-3385964-supplementary.pdf
